# Supplementary material for: Titin kinase ubiquitination aligns autophagy receptors with mechanical signals in the sarcomere
Source: EMBO Rep. 2021 Aug 17;22(10):e48018. doi: 10.15252/embr.201948018 (PMC8490993; doi:10.15252/embr.201948018)
Supplement: Supplementary file 3 — Movie EV1 [file EMBR-22-e48018-s001.zip]

Archive with 2 entries (2 files):
- Movie_EV1.mov
- README_Movie_EV1_Caption.docx
